# Supplementary material for: Population Genetics of Atlantic Salmon (Salmo salar) in Prince Edward Island, Canada
Source: Ecol Evol. 2025 May 14;15(5):e71285. doi: 10.1002/ece3.71285 (PMC12078067; doi:10.1002/ece3.71285)
Supplement: Supplementary file 1 — Appendix S1 [file ECE3-15-e71285-s001.txt]

PEI Microsats
SSsp2210
SSsp2215
Ssa197
Ssa85
SsaD486
Ssosl417
Pop
PE-BRISTOL-1,	112112	162166	167191	122122	174178	159159
PE-BRISTOL-2,	112120	162162	171191	122128	174178	159159
PE-BRISTOL-3,	112112	142162	163175	120122	178190	159159
PE-BRISTOL-4,	112120	150166	163168	122122	190194	159159
PE-BRISTOL-5,	112112	142154	163175	120122	178190	159159
PE-BRISTOL-6,	112152	154166	167167	120122	174178	159159
PE-BRISTOL-7,	112112	158162	163171	122122	174178	159163
PE-BRISTOL-8,	112112	142162	163175	120122	178190	159159
PE-BRISTOL-9,	112112	154158	163175	122122	174178	159159
PE-BRISTOL-10,	136136	154178	163183	128130	178202	175193
PE-BRISTOL-11,	112136	162162	163167	106122	174178	159159
PE-BRISTOL-12,	112112	162166	167167	120122	174178	159159
PE-BRISTOL-13,	112112	142162	163171	122122	178190	159159
PE-BRISTOL-14,	112120	150162	163171	122122	174178	159159
PE-BRISTOL-15,	112112	150154	163171	122122	174178	159159
PE-BRISTOL-16,	112112	150166	163171	122122	178190	159159
PE-BRISTOL-17,	112112	154158	171188	122122	174178	163163
PE-BRISTOL-18,	112112	154162	171188	110122	174178	163163
PE-BRISTOL-19,	112112	162162	175188	110122	174178	159159
PE-BRISTOL-20,	112112	154178	163175	106122	178178	159175
PE-BRISTOL-21,	112132	154162	159167	122126	174178	178193
PE-BRISTOL-22,	112112	162166	163171	110122	174178	163163
PE-BRISTOL-23,	112136	166178	163168	122128	190194	178201
PE-BRISTOL-24,	112112	150162	163175	120122	174178	159159
PE-BRISTOL-25,	112112	142162	163175	120122	178190	159159
PE-BRISTOL-26,	112112	150154	163171	120122	178190	159159
PE-BRISTOL-27,	112132	162162	167171	122122	174178	178193
PE-BRISTOL-28,	112112	150162	163171	122126	178190	159159
PE-BRISTOL-29,	112112	142154	163171	120122	178190	159159
PE-BRISTOL-30,	112112	154162	167171	122128	174178	159159
PE-BRISTOL-31,	112112	154158	163175	110122	174178	159159
PE-BRISTOL-32,	112112	154154	159167	122128	174174	159159
PE-BRISTOL-33,	112136	162162	163191	122128	174178	159175
PE-BRISTOL-34,	112120	142162	163168	122132	178190	159159
PE-BRISTOL-35,	112112	162166	171188	122122	174178	159159
PE-BRISTOL-36,	112112	162162	163175	122122	174178	173173
PE-BRISTOL-37,	112112	154162	191191	122122	174174	159159
PE-BRISTOL-38,	112112	154178	163167	122128	174178	178193
PE-BRISTOL-39,	112112	150154	163175	120122	174178	159159
PE-BRISTOL-40,	112112	150162	163171	122122	178190	159159
PE-BRISTOL-41,	112112	142162	163175	120122	174178	159159
PE-BRISTOL-42,	112112	162166	171188	110110	174194	163163
PE-BRISTOL-43,	112132	154154	167171	122126	174174	178193
PE-BRISTOL-44,	112136	154154	159191	106122	174174	159159
PE-BRISTOL-45,	112152	162166	167167	122122	174178	159159
PE-BRISTOL-46,	112112	154166	167167	122122	174178	159159
PE-BRISTOL-47,	112112	162162	163175	122122	174178	159159
PE-BRISTOL-48,	112112	142154	163171	122122	178190	159159
Pop
PE-CAINS-1,	112136	158170	167167	122128	178182	159159
PE-CAINS-2,	112124	158182	167167	122126	174174	159175
PE-CAINS-3,	112112	162162	167167	126128	174174	171173
PE-CAINS-4,	112136	130182	163184	110122	174190	178201
PE-CAINS-5,	112112	150166	171179	110128	174182	159175
PE-CAINS-6,	112112	130186	167179	106122	174174	159159
PE-CAINS-7,	112152	150162	163163	110122	174174	159171
PE-CAINS-8,	112124	158178	163163	122122	174178	171171
PE-CAINS-9,	112124	162170	163184	120122	174174	159171
PE-CAINS-10,	112124	162170	163171	122122	174182	171171
PE-CAINS-11,	112112	130178	167188	120126	174190	159159
PE-CAINS-12,	112112	162178	171188	122122	178182	159159
PE-CAINS-13,	112136	142158	167167	126128	174202	171173
PE-CAINS-14,	124136	162170	163171	126128	174174	171175
PE-CAINS-15,	112112	150162	167167	122122	174182	175175
PE-CAINS-16,	112136	166166	167167	122128	174178	159159
PE-CAINS-17,	112112	142166	159188	120126	178182	159159
PE-CAINS-18,	124140	162170	175188	120120	178178	159159
PE-CAINS-19,	112136	142162	163167	122122	174178	159173
PE-CAINS-20,	112112	166166	167167	122122	174182	171173
PE-CAINS-21,	112112	158178	167179	120126	182182	173173
PE-CAINS-22,	112112	142158	163175	120122	174182	171193
PE-CAINS-23,	112136	130166	167175	120132	182190	173175
PE-CAINS-24,	112136	142150	167167	122128	174182	159159
PE-CAINS-25,	112136	162178	163167	128128	182190	159159
PE-CAINS-26,	112112	170178	167175	122128	178182	159159
PE-CAINS-27,	136136	130170	167167	120128	174178	159159
PE-CAINS-28,	112112	142162	183188	120126	174174	159171
PE-CAINS-29,	112112	130182	167167	110120	174182	159171
PE-CAINS-30,	112112	130178	163167	122128	182190	159175
PE-CAINS-31,	112136	150162	159167	122122	178190	159159
PE-CAINS-32,	112112	166186	167167	122128	174182	159173
PE-CAINS-33,	120136	154166	167188	120122	182182	173175
PE-CAINS-34,	112120	150166	171179	120126	174178	159175
PE-CAINS-35,	112112	178182	191191	110122	178182	173173
PE-CAINS-36,	112136	118170	167167	128130	178178	159159
PE-CAINS-37,	112136	166166	167167	122128	174182	159173
PE-CAINS-38,	120136	166182	163167	122128	182182	173173
PE-CAINS-39,	112136	178186	188188	120122	178182	159173
PE-CAINS-40,	112112	166186	188188	122122	178182	173173
PE-CAINS-41,	112136	130178	167175	120122	174182	173175
PE-CAINS-42,	112112	166186	191191	122132	178182	159173
PE-CAINS-43,	112112	158178	167167	122128	178182	159173
PE-CAINS-44,	112112	162186	167175	120126	174174	159175
PE-CAINS-45,	112124	158166	163167	122122	174178	159175
PE-CAINS-46,	112112	150158	159188	120122	178190	173175
PE-CAINS-47,	112112	158158	159163	120128	178178	159159
PE-CAINS-48,	128136	150166	163163	122122	174190	171171
PE-CAINS-49,	136136	150170	155163	120122	174174	171185
PE-CAINS-50,	112136	154170	167171	106122	174190	171171
PE-CAINS-51,	112112	154158	167167	106122	174190	171171
PE-CAINS-52,	112136	170170	163167	106106	178182	159171
Pop
PE-CARR-1,	112124	166174	155167	120128	174182	173173
PE-CARR-2,	112136	154162	163171	122128	178178	159159
PE-CARR-3,	112136	154178	155175	122122	178178	171171
PE-CARR-4,	112112	142178	167171	122122	174178	173173
PE-CARR-5,	112112	154178	155163	110122	174178	159159
PE-CARR-6,	112112	154178	171179	120128	178178	178193
PE-CARR-7,	112136	174178	163171	120128	174174	189189
PE-CARR-8,	112112	178178	155175	122128	178178	171171
PE-CARR-9,	120136	154170	171176	122128	174174	159159
PE-CARR-10,	112112	166186	155167	122128	174182	159173
PE-CARR-11,	112112	166178	155176	122126	174182	171180
PE-CARR-12,	112112	154162	171171	122132	178190	159159
PE-CARR-13,	112136	158178	167171	122122	178178	159173
PE-CARR-14,	112136	150178	171184	128128	174182	171171
PE-CARR-15,	112136	154186	163171	128128	178194	159173
PE-CARR-16,	112136	134178	171172	122122	174182	173173
PE-CARR-17,	112112	150166	155163	110128	174178	159199
PE-CARR-18,	112120	150170	163163	122126	174174	159173
PE-CARR-19,	112136	162170	163163	110110	174174	171173
PE-CARR-20,	112136	154154	171175	120128	178178	171171
PE-CARR-21,	112112	154186	167188	110128	174178	159159
PE-CARR-22,	112124	134186	171179	120122	174178	159171
PE-CARR-23,	112136	162186	159163	000000	174194	173180
PE-CARR-24,	112124	142178	171171	126126	174174	171193
PE-CARR-25,	112136	162186	167167	000000	174178	159159
PE-CARR-26,	112112	150174	163188	122134	174178	159159
PE-CARR-27,	112112	142186	159163	126128	174178	159159
PE-CARR-28,	112112	154162	155171	110128	174178	193197
PE-CARR-29,	112112	174186	163167	122126	178178	173189
PE-CARR-30,	112136	166178	163167	122128	174194	173173
PE-CARR-31,	136136	166186	167183	120128	178190	171189
PE-CARR-32,	112112	154154	155167	110128	178178	159159
PE-CARR-33,	112112	150154	163171	122128	174174	159175
PE-CARR-34,	112112	154166	163167	122122	178178	159175
PE-CARR-35,	112124	142186	159175	122128	178178	159159
PE-CARR-36,	112112	134170	163171	110122	178178	159171
PE-CARR-37,	112112	154182	155155	120134	178182	159159
PE-CARR-38,	124136	162186	159163	122128	178194	175180
PE-CARR-39,	112136	170186	163188	122128	174178	159173
PE-CARR-40,	112140	150162	159163	122126	174194	173173
PE-CARR-41,	112136	154166	155172	122132	174174	159159
PE-CARR-42,	136136	154162	163167	122126	174178	159159
Pop
PE-MIDGELL-1,	120136	166166	159171	122128	182182	171189
PE-MIDGELL-2,	124136	162166	171183	122130	174174	178189
PE-MIDGELL-3,	120136	162170	171171	000000	190190	180201
PE-MIDGELL-4,	112120	166170	159167	000000	190202	171197
PE-MIDGELL-5,	112136	166182	167167	126126	174174	159159
PE-MIDGELL-6,	112124	158162	167171	122130	174182	159159
PE-MIDGELL-7,	112112	150166	171171	122122	174190	159189
PE-MIDGELL-8,	112136	166166	171171	122122	174182	159171
PE-MIDGELL-9,	136136	166166	167171	122130	178190	164189
PE-MIDGELL-10,	112124	158162	167171	122122	174182	175197
PE-MIDGELL-11,	136136	162162	167171	128130	174182	173175
PE-MIDGELL-12,	112112	150166	171171	106122	174178	159189
PE-MIDGELL-13,	136152	150162	167171	122128	178182	159193
PE-MIDGELL-14,	120136	166166	163171	126128	174174	159189
PE-MIDGELL-15,	112152	154170	167171	120122	178182	211193
PE-MIDGELL-16,	112112	166170	167168	122130	174190	159189
PE-MIDGELL-17,	112112	150154	171180	106122	174178	159193
PE-MIDGELL-18,	112136	154158	168171	122128	174178	159193
PE-MIDGELL-19,	112152	170170	163180	110130	174178	159175
PE-MIDGELL-20,	136152	150170	167171	126130	174174	159159
PE-MIDGELL-21,	120152	150150	167171	122122	174174	159175
PE-MIDGELL-22,	124136	162186	167168	122130	174178	159171
PE-MIDGELL-23,	112136	170178	163168	122128	178182	173189
PE-MIDGELL-24,	112112	166170	163171	110128	174174	159185
PE-MIDGELL-25,	112112	166166	171171	110122	174190	185197
PE-MIDGELL-26,	112136	162170	171195	000000	178190	159175
PE-MIDGELL-27,	112136	166166	167171	122128	174174	159185
PE-MIDGELL-28,	112112	150178	167168	106128	174182	159159
PE-MIDGELL-29,	112112	146146	168168	122122	178178	159197
PE-MIDGELL-30,	112152	150170	163180	122122	174190	134159
PE-MIDGELL-31,	112112	150150	163180	000000	174182	185193
PE-MIDGELL-32,	112112	162170	171171	110126	178182	150175
PE-MIDGELL-33,	120136	162170	163171	000000	174174	160185
PE-MIDGELL-34,	112112	162170	171179	000000	174174	159178
Pop
PE-MORELL-1,	112124	154162	155191	122128	174182	159159
PE-MORELL-2,	112120	150158	171187	122128	174178	159159
PE-MORELL-3,	112112	158162	171179	126130	174182	159159
PE-MORELL-4,	112112	162186	163171	126128	178202	171193
PE-MORELL-5,	112124	150162	159183	000000	182202	159159
PE-MORELL-6,	112152	166190	163163	122128	174178	159171
PE-MORELL-7,	112112	162162	163171	128130	178202	159195
PE-MORELL-8,	112124	154162	155191	120122	174178	159173
PE-MORELL-9,	112112	158158	179195	128130	178182	159173
PE-MORELL-10,	112136	170170	163179	122122	178178	171171
PE-MORELL-11,	112136	154162	171183	122128	174178	171189
PE-MORELL-12,	112136	162162	163163	122122	178198	159159
PE-MORELL-13,	112136	154162	171187	122128	174178	159159
PE-MORELL-14,	112112	154162	171171	122122	174190	173199
PE-MORELL-15,	112112	154162	171187	000000	174174	159159
PE-MORELL-16,	112136	154170	163187	106122	174190	159167
PE-MORELL-17,	112112	150158	163172	106110	174174	193197
PE-MORELL-18,	112112	158162	163187	122126	178194	159171
PE-MORELL-19,	112112	154154	163171	000000	174174	159159
PE-MORELL-20,	112124	150158	163179	128130	174174	159171
PE-MORELL-21,	112124	158190	171171	122122	174178	159159
PE-MORELL-22,	112112	150162	175195	120122	174174	159159
PE-MORELL-23,	132156	174174	163175	000000	178190	159159
PE-MORELL-24,	112112	150158	163171	000000	174174	159180
PE-MORELL-25,	112112	150154	176195	106120	174174	159193
PE-MORELL-26,	112112	158186	163171	000000	178178	159171
PE-MORELL-27,	112112	150174	163175	122128	178178	171197
PE-MORELL-28,	112112	150158	155159	122122	178182	159171
PE-MORELL-29,	124152	154158	167171	122128	178178	159159
Pop
PE-NLC-1,	112112	154170	155183	122128	174174	159189
PE-NLC-2,	112120	158186	155155	128128	174182	159178
PE-NLC-3,	112112	150170	155171	122130	174174	171189
PE-NLC-4,	112124	146150	171176	120122	174178	159159
PE-NLC-5,	112124	154154	171171	106128	174178	159159
PE-NLC-6,	112144	170190	155155	122122	174190	159173
PE-NLC-7,	112136	130170	175195	122128	178190	173193
PE-NLC-8,	112124	158174	155191	120122	174178	171189
PE-NLC-9,	112144	150154	155155	122132	178178	148171
PE-NLC-10,	112136	146158	155159	122122	174178	171185
PE-NLC-11,	112136	162190	155175	122122	174174	159189
PE-NLC-12,	136144	162190	163195	120122	178190	173193
PE-NLC-13,	112136	170170	159171	122126	174178	159193
PE-NLC-14,	112112	154158	159187	106120	174178	159187
PE-NLC-15,	120136	150154	167175	000000	178178	159193
PE-NLC-16,	112136	154158	163191	128128	174178	159189
PE-NLC-17,	112144	158162	155171	122134	174174	159171
PE-NLC-18,	120144	162174	163187	110122	174190	159159
PE-NLC-19,	112144	154166	155183	000000	174174	159189
PE-NLC-20,	112144	158190	159163	120126	174174	159159
PE-NLC-21,	124136	154162	159187	132132	174190	159193
PE-NLC-22,	112144	150150	159167	122122	190190	159159
PE-NLC-23,	112112	158170	155155	118120	174174	159159
PE-NLC-24,	112112	154154	155183	120122	178178	159159
PE-NLC-25,	112112	158170	155155	000000	174174	178189
PE-NLC-26,	112124	158174	155191	120126	178178	171187
PE-NLC-27,	112136	146158	155176	126134	174174	159185
PE-NLC-28,	124136	154162	179195	000000	174174	171193
PE-NLC-29,	112136	146162	163187	106134	174174	178193
PE-NLC-30,	112144	130146	183191	000000	174190	159159
PE-NLC-31,	112120	130154	155155	000000	174174	171185
PE-NLC-32,	136144	154170	155163	126128	174174	159159
PE-NLC-33,	112112	154174	171175	106122	174174	178185
PE-NLC-34,	112144	150154	155159	122132	174190	159159
PE-NLC-35,	112136	154170	163171	122122	178190	159159
PE-NLC-36,	124136	150154	159187	000000	174174	187193
PE-NLC-37,	112136	158190	155163	110122	174174	159159
PE-NLC-38,	136144	174186	179195	126128	174174	159178
PE-NLC-39,	112112	154154	171171	000000	174174	159189
PE-NLC-40,	112124	154170	159171	106122	174178	159189
PE-NLC-41,	112136	130190	155163	120134	190190	159159
PE-NLC-42,	124136	150154	155171	000000	178190	159159
PE-NLC-43,	120144	154154	155175	106128	174190	159173
PE-NLC-44,	112124	154158	171171	000000	178178	159173
PE-NLC-45,	112144	150162	155159	000000	174174	159159
PE-NLC-46,	112112	170190	155163	000000	178178	159189
PE-NLC-47,	124124	158162	171171	000000	174190	159159
PE-NLC-48,	112136	162170	155171	000000	000000	159159
PE-NLC-49,	136144	146190	155159	000000	000000	159193
PE-NLC-50,	112112	158166	155155	128128	174178	159159
PE-NLC-51,	112112	158166	155155	120128	174178	159159
PE-NLC-52,	112136	170190	163191	108110	178178	159189
PE-NLC-53,	112112	130170	155155	110122	174174	159159
PE-NLC-54,	112136	150190	163167	108122	178178	159159
PE-NLC-55,	112112	150170	155191	000000	178190	159189
PE-NLC-56,	112124	146186	155171	000000	174174	159178
PE-NLC-57,	120136	154190	155155	110110	178178	159189
PE-NLC-58,	112124	158174	155191	122126	174178	159171
PE-NLC-59,	112136	154178	159163	120122	178190	148173
PE-NLC-60,	124144	154158	159175	000000	174190	159189
PE-NLC-61,	124136	154174	171171	122134	174178	159201
PE-NLC-62,	112136	150154	159171	000000	174186	159171
PE-NLC-63,	112124	150154	155171	000000	174178	159159
PE-NLC-64,	112124	142158	155167	000000	174190	159187
PE-NLC-65,	112120	142154	155175	000000	174178	159189
Pop
PE-WEST-1,	112112	158162	167187	106122	174190	185193
PE-WEST-2,	112112	162162	159187	122122	174190	183185
PE-WEST-3,	128156	170174	168187	122122	190190	159173
PE-WEST-4,	112112	162174	167167	122128	174190	173175
PE-WEST-5,	136156	162186	159187	122128	174190	159185
PE-WEST-6,	112156	158174	168187	122126	174174	159173
PE-WEST-7,	112156	158174	167168	106122	174174	185193
PE-WEST-8,	152156	170174	167195	120122	190190	185201
PE-WEST-9,	112156	158162	167172	120122	174190	173185
PE-WEST-10,	112156	162174	167187	122122	174190	178185
PE-WEST-11,	152156	162170	187195	106122	190190	178185
PE-WEST-12,	112112	158162	159167	122128	174174	159175
PE-WEST-13,	124156	170174	167172	106122	174190	185185
PE-WEST-14,	112136	162186	167167	106122	174190	173173
PE-WEST-15,	112112	146174	155167	122122	174174	173173
PE-WEST-16,	112112	158162	167187	122122	174190	173185
PE-WEST-17,	112112	162170	155167	122128	174178	178185
PE-WEST-18,	112112	154162	167167	122122	174190	175185
PE-WEST-19,	112156	162166	183187	120122	174174	159173
PE-WEST-20,	112156	170174	168187	122130	174174	159173
PE-WEST-21,	112156	158162	167172	120122	174174	173185
PE-WEST-22,	128156	174178	168187	122122	182190	173185
PE-WEST-23,	112112	166174	159187	122128	174174	173179
PE-WEST-24,	112112	158162	167168	122126	174190	159185
PE-WEST-25,	112156	166174	167187	122128	174190	185185
PE-WEST-26,	112112	158162	167167	122122	174190	185185
PE-WEST-27,	112156	158162	168177	122122	174190	173173
PE-WEST-28,	124156	162170	168195	122122	174174	173179
PE-WEST-29,	112112	162166	167187	122122	174190	179185
PE-WEST-30,	112156	154166	159163	122122	174174	159185
PE-WEST-31,	124156	162162	159172	122130	174190	159173
PE-WEST-32,	112152	166186	168176	122122	174190	159173
PE-WEST-33,	112112	174178	159167	122122	174190	185185
PE-WEST-34,	112124	166166	167171	122122	174174	159159
PE-WEST-35,	112112	166186	159163	122122	174174	185185
PE-WEST-36,	112124	170174	172172	120122	174178	159173
PE-WEST-37,	112152	162174	176187	106128	178190	159171
PE-WEST-38,	156156	162186	172179	106122	174178	159179
PE-WEST-39,	112112	146186	168172	110122	174174	159159
PE-WEST-40,	152156	166174	167187	106122	174178	159159
PE-WEST-41,	112156	158174	167168	120122	174174	159173
PE-WEST-42,	112128	158162	171172	128130	174190	173185
PE-WEST-43,	112112	150174	167171	122130	190190	173201
PE-WEST-44,	112156	174178	159167	122122	174174	183185
PE-WEST-45,	112112	162174	163167	122122	174190	159185
PE-WEST-46,	112136	162186	167187	122122	190190	159173
PE-WEST-47,	112152	170174	167187	122122	190190	173185
Pop
PE-COW-1,	112120	150150	163167	106106	174178	159159
PE-COW-2,	112112	130170	155155	106106	174178	159187
PE-COW-3,	112120	150154	159163	122122	174178	159189
PE-COW-4,	112120	150150	163163	120122	174174	159159
PE-COW-5,	112136	150170	163167	106106	178178	159159
PE-COW-6,	112136	150170	163167	106106	174174	159159
PE-COW-7,	112136	150150	155163	106106	178190	159159
PE-COW-8,	112120	154170	163163	122122	174178	159159
PE-COW-9,	112140	154186	155219	122126	178190	187193
PE-COW-10,	112136	150186	163219	106126	174178	159159
PE-COW-11,	112136	150150	163163	122122	178178	159159
PE-COW-12,	112136	150150	163163	106122	174178	159159
PE-COW-13,	112120	150170	159163	122134	174178	159187
PE-COW-14,	112120	154170	163167	122128	174178	159159
PE-COW-15,	112136	150150	163167	106106	174174	159159
PE-COW-16,	112112	162186	163219	106106	174190	159187
PE-COW-17,	112120	130170	163167	106126	174178	159187
PE-COW-18,	112120	130150	163167	106106	174174	159159
PE-COW-19,	112120	150150	163167	106106	174178	159159
PE-COW-20,	112136	150186	163179	106126	174178	159159
PE-COW-21,	112112	130170	155219	122126	174174	159159
PE-COW-22,	112120	150154	163167	106106	174178	159159
PE-COW-23,	112136	150186	163219	106122	174190	159193
PE-COW-24,	112136	130170	163219	106122	174178	159159
PE-COW-25,	112120	150170	155163	106122	174174	159189
PE-COW-26,	112120	170186	163219	106126	174190	159187
PE-COW-27,	112112	130170	163167	122124	174198	159187
PE-COW-28,	112112	130154	155219	122128	178190	159187
PE-COW-29,	112161	150158	000000	000000	174174	159272
PE-COW-30,	112120	150170	163167	106128	174190	159187
PE-COW-31,	112120	150170	163167	106128	174190	159187
Pop
PE-CROSS-1,	112112	170170	171191	110110	174174	159173
PE-CROSS-2,	112112	146158	155211	122124	174174	159159
PE-CROSS-3,	112140	170170	183191	000000	174174	159159
PE-CROSS-4,	112136	130170	167191	120122	174174	159159
PE-CROSS-5,	112112	130170	163171	134134	174174	159159
PE-CROSS-6,	112144	150154	155211	106120	174174	189193
PE-CROSS-7,	112112	130170	171191	126128	174182	159159
PE-CROSS-8,	112112	130170	171219	110110	174174	159159
PE-CROSS-9,	112112	162170	155171	106106	174174	159173
PE-CROSS-10,	120140	162166	211211	118122	174178	173189
PE-CROSS-11,	112136	166170	171187	000000	174174	159159
PE-CROSS-12,	136144	130166	207211	106106	174178	159159
PE-CROSS-13,	136140	166170	171207	122122	174178	173173
PE-CROSS-14,	112136	170170	171191	000000	174174	159159
PE-CROSS-15,	112140	150166	155207	106106	174174	159159
PE-CROSS-16,	112120	170170	171171	000000	174174	159173
PE-CROSS-17,	112112	170170	171191	110110	174174	159159
PE-CROSS-18,	140144	146170	155163	122122	174174	159159
PE-CROSS-19,	112112	158162	183195	000000	174174	159159
PE-CROSS-20,	112136	154162	159163	106106	178182	159159
PE-CROSS-21,	112140	146158	163163	106106	174174	159159
PE-CROSS-22,	112140	146170	191211	118122	174178	159159
PE-CROSS-23,	112120	154170	139139	110110	000000	164164
PE-CROSS-24,	112124	154170	171207	122130	174174	159159
PE-CROSS-25,	112112	170170	171191	108110	174174	159159
PE-CROSS-26,	112112	154170	183191	000000	174174	159159
PE-CROSS-27,	112128	174190	163195	130130	174182	159159
PE-CROSS-28,	112144	158174	187195	120132	174174	159159
PE-CROSS-29,	112112	158170	163207	000000	174190	187187
PE-CROSS-30,	140140	158166	167211	000000	174178	159159
PE-CROSS-31,	112144	158170	155195	106122	174174	159159
PE-CROSS-32,	112112	170174	155195	106106	174182	159159
PE-CROSS-33,	112140	158166	167207	000000	174174	159159
PE-CROSS-34,	140144	130174	183195	122126	174174	159159
PE-CROSS-35,	120136	154162	155191	120122	174178	159159
PE-CROSS-36,	136144	158170	155207	000000	174178	159173
PE-CROSS-37,	112112	158166	207211	122124	174178	159159
PE-CROSS-38,	112140	162170	163183	122132	174186	159159
PE-CROSS-39,	112136	162166	171207	000000	174174	159159
PE-CROSS-40,	112112	170178	155191	000000	174174	159159
PE-CROSS-41,	112144	158170	155207	106106	174182	159159
PE-CROSS-42,	112144	158166	207211	000000	174174	159159
PE-CROSS-43,	136144	158174	171195	122124	174178	159173
PE-CROSS-44,	120140	162170	155155	120122	174174	189209
PE-CROSS-45,	112140	170174	183219	000000	174174	171173
PE-CROSS-46,	112144	158162	207219	000000	174178	159159
PE-CROSS-47,	112112	170174	155159	106120	174178	159159
PE-CROSS-48,	112124	162170	167191	122122	174174	159159
PE-CROSS-49,	112136	130170	167191	000000	174174	159159
PE-CROSS-50,	120140	146170	163171	122122	174174	159159
Pop
PE-DUNK-1,	152156	154162	159159	106118	178190	159159
PE-DUNK-2,	156156	154154	163167	106106	178190	159159
PE-DUNK-3,	156156	154154	163191	106106	178190	159159
PE-DUNK-4,	112152	154162	159167	106120	178178	173173
PE-DUNK-5,	112156	154162	159159	106106	178190	159159
PE-DUNK-6,	156156	154162	163183	106106	174178	193195
PE-DUNK-7,	112136	146162	179183	106106	178178	197205
Pop
PE-HAY-1,	112120	170170	163175	122122	178186	173205
PE-HAY-2,	120136	146170	179211	118120	174186	159171
PE-HAY-3,	120136	146166	211219	122122	178186	159159
PE-HAY-4,	112144	170170	163211	122126	178186	159159
PE-HAY-5,	112144	146154	171175	126128	174186	173197
PE-HAY-6,	112120	146170	159175	120122	178178	173203
PE-HAY-7,	112144	146170	163211	122126	178178	173205
PE-HAY-8,	120140	146166	159211	126128	178186	159159
PE-HAY-9,	136144	154170	171175	120126	174178	159159
PE-HAY-10,	120140	166170	175175	106106	174186	159159
PE-HAY-11,	120136	146162	155175	120122	174178	159159
PE-HAY-12,	112112	154162	175175	106106	174174	159173
PE-HAY-13,	120136	146170	159175	124126	178198	159159
PE-HAY-14,	112120	170174	159175	122130	174186	159159
PE-HAY-15,	112112	130174	175175	106106	174174	159173
PE-HAY-16,	112112	130158	191207	106106	174174	159159
PE-HAY-17,	112124	154170	159191	106106	174174	171173
PE-HAY-18,	112112	130154	155175	106106	174174	159159
PE-HAY-19,	112124	154170	159191	106106	174178	171173
PE-HAY-20,	112136	130170	179191	106120	174178	171173
PE-HAY-21,	120124	162170	171175	120122	174178	173189
PE-HAY-22,	112112	130162	175175	106106	174174	159173
PE-HAY-23,	112136	154158	159191	106120	174178	159173
PE-HAY-24,	112112	130130	155191	106106	174174	173173
PE-HAY-25,	112124	130150	175207	106106	174174	173185
PE-HAY-26,	112112	130130	171175	000000	174174	159159
PE-HAY-27,	112136	154158	191207	106106	174174	159159
PE-HAY-28,	112112	154158	159175	106106	174174	159173
PE-HAY-29,	112112	130162	155191	106106	174174	159173
PE-HAY-30,	112112	162190	159171	120122	174174	185189
PE-HAY-31,	112120	170170	163175	120122	178178	173173
PE-HAY-32,	112112	154154	171191	106106	174174	173189
PE-HAY-33,	112136	130150	159175	106106	174174	159159
PE-HAY-34,	112136	154158	175207	106106	174174	173189
PE-HAY-35,	112120	162170	155159	000000	174174	159159
PE-HAY-36,	112124	130170	159191	106120	174174	171173
PE-HAY-37,	112136	130158	179191	106106	174178	171173
PE-HAY-38,	112112	130130	171191	106106	174174	159159
PE-HAY-39,	112124	154170	159175	106106	174178	159171
PE-HAY-40,	112112	162190	155159	122128	174174	185189
PE-HAY-41,	112112	130158	159175	106122	174174	159173
PE-HAY-42,	112136	130150	159191	106106	174174	173173
PE-HAY-43,	112136	130170	159175	106106	174174	159171
PE-HAY-44,	112124	154158	179191	106106	174178	159171
PE-HAY-45,	112120	170170	159211	122122	178186	159173
PE-HAY-46,	112120	146186	175211	126128	174178	173187
PE-HAY-47,	112120	170170	163175	120122	178178	159159
PE-HAY-48,	112144	146170	163175	122126	178178	159159
Pop
PE-LTROUT-1,	112112	130166	191191	118120	194194	159159
PE-LTROUT-2,	124124	150170	163163	122128	174178	159187
PE-LTROUT-3,	112124	170178	167191	120126	178178	159173
PE-LTROUT-4,	112112	150178	191191	126128	178194	159171
PE-LTROUT-5,	112124	130166	191191	128128	178194	159171
PE-LTROUT-6,	112112	150150	163167	130130	178182	171171
PE-LTROUT-7,	112112	146150	167179	122122	178190	171197
PE-LTROUT-8,	112112	150178	167167	120126	194194	159173
PE-LTROUT-9,	112124	130178	167211	128128	194194	159159
PE-LTROUT-10,	112124	130162	163171	000000	178194	159159
PE-LTROUT-11,	112124	162170	163167	120122	178194	159159
PE-LTROUT-12,	112124	130130	167191	128128	178178	159173
PE-LTROUT-13,	112112	130150	167191	122126	178194	159173
PE-LTROUT-14,	112124	170178	171191	118120	178194	159159
PE-LTROUT-15,	112124	150162	167171	126128	178194	159159
PE-LTROUT-16,	112124	130162	163211	120120	174178	173187
PE-LTROUT-17,	112112	130166	167191	000000	178194	159173
PE-LTROUT-18,	112124	130178	191211	128128	178178	159173
PE-LTROUT-19,	112124	150178	167171	120120	194194	159173
PE-LTROUT-20,	112112	130150	163163	120126	178178	171171
PE-LTROUT-21,	112124	166178	167191	000000	178194	171173
PE-LTROUT-22,	112112	130178	191211	000000	178194	159173
Pop
PE-MURRAY-1,	128148	118158	163183	118120	174178	171187
PE-MURRAY-2,	132136	174178	167167	116120	174178	173179
PE-MURRAY-3,	112164	118162	159159	118120	174178	171171
PE-MURRAY-4,	112136	134158	163171	122130	174178	191191
PE-MURRAY-5,	132148	158174	171171	000000	174174	179179
PE-MURRAY-6,	124164	134166	171171	120122	174178	205205
PE-MURRAY-7,	112136	170170	167171	000000	174174	173175
PE-MURRAY-8,	128164	134162	163171	122122	178178	179179
PE-MURRAY-9,	112132	122134	163195	120122	174174	187189
PE-MURRAY-10,	112112	118142	179195	000000	178178	175179
PE-MURRAY-11,	112152	146150	163163	000000	174194	159159
Pop
PE-NAUFRAGE-1,	112136	170190	163171	000000	174198	159159
PE-NAUFRAGE-2,	136144	154158	167187	000000	174174	159159
PE-NAUFRAGE-3,	112144	154170	163171	000000	174174	171187
PE-NAUFRAGE-4,	112144	130170	159171	000000	174178	159159
PE-NAUFRAGE-5,	112120	130170	159167	000000	174182	159159
PE-NAUFRAGE-6,	120120	158162	195211	000000	174182	189193
PE-NAUFRAGE-7,	112136	166174	163167	120134	174174	159159
PE-NAUFRAGE-8,	112144	158174	167171	120122	174198	205189
PE-NAUFRAGE-9,	112112	118162	167167	106122	174178	159159
PE-NAUFRAGE-10,	112144	118118	167171	000000	174174	159159
PE-NAUFRAGE-11,	120144	158162	159195	122126	178182	159159
PE-NAUFRAGE-12,	112112	118162	155163	106106	174178	159171
PE-NAUFRAGE-13,	112112	118162	155163	106106	178178	159159
PE-NAUFRAGE-14,	120120	158162	159195	122126	178182	189193
PE-NAUFRAGE-15,	112136	162174	155167	106106	174178	159159
PE-NAUFRAGE-16,	112136	118170	167167	106106	174178	159171
PE-NAUFRAGE-17,	112112	162174	155167	106106	178178	159171
PE-NAUFRAGE-18,	136144	158162	167171	000000	174174	159159
PE-NAUFRAGE-19,	120144	130158	195211	122130	178182	189193
PE-NAUFRAGE-20,	112136	118162	155163	120128	174178	159171
PE-NAUFRAGE-21,	112112	162174	155163	106106	174178	159171
PE-NAUFRAGE-22,	112144	130150	159195	000000	178182	159159
PE-NAUFRAGE-23,	112112	118162	163167	106106	178178	159159
PE-NAUFRAGE-24,	120144	130174	155159	122128	174178	159159
PE-NAUFRAGE-25,	136144	154158	167187	106106	174178	159159
PE-NAUFRAGE-26,	112112	118170	155163	106106	174178	159159
PE-NAUFRAGE-27,	136144	130186	171211	122126	178178	191193
PE-NAUFRAGE-28,	112112	154174	163167	118120	178178	159159
PE-NAUFRAGE-29,	120144	130170	159167	130132	174178	159159
PE-NAUFRAGE-30,	112136	162174	163163	120122	174178	159189
PE-NAUFRAGE-31,	112112	118162	167167	106106	178178	159171
PE-NAUFRAGE-32,	112136	162174	167167	106106	174178	159189
PE-NAUFRAGE-33,	136144	162174	167171	120128	174174	159189
PE-NAUFRAGE-34,	112144	154154	167187	106106	174174	159159
PE-NAUFRAGE-35,	136136	118118	163167	106106	174174	159171
PE-NAUFRAGE-36,	112144	118154	163163	120122	174174	171171
PE-NAUFRAGE-37,	112112	162174	167167	106106	174178	159171
PE-NAUFRAGE-38,	112120	150174	163167	122134	174182	159171
PE-NAUFRAGE-39,	112144	118154	163167	120120	174174	159159
PE-NAUFRAGE-40,	112120	150170	155171	000000	174178	171189
PE-NAUFRAGE-41,	112136	162174	163167	106106	178178	159189
PE-NAUFRAGE-42,	144144	154170	167187	106106	174178	159159
PE-NAUFRAGE-43,	112144	170186	167199	106106	174178	159159
PE-NAUFRAGE-44,	136144	154158	167171	000000	174178	159159
Pop
PE-NRIVER-1,	112112	162170	163203	118120	174190	174173
PE-NRIVER-2,	112136	118162	159203	110122	174178	159197
PE-NRIVER-3,	112156	118158	167203	120128	182190	159199
PE-NRIVER-4,	112112	162166	179203	122126	174178	159159
PE-NRIVER-5,	112112	162162	163175	122122	174178	159171
PE-NRIVER-6,	112112	154162	167171	106106	174178	173179
PE-NRIVER-7,	128156	162162	155207	122122	174182	159163
PE-NRIVER-8,	112128	162178	175211	120122	174178	159159
PE-NRIVER-9,	112112	162162	155159	106122	174182	159159
PE-NRIVER-10,	112124	162166	159203	120122	174174	171179
PE-NRIVER-11,	112156	162166	179203	128122	174174	159159
PE-NRIVER-12,	112128	158178	155211	122122	174182	159159
PE-NRIVER-13,	112128	162162	155211	120122	174178	159159
PE-NRIVER-14,	112128	162178	155207	122122	174178	159159
PE-NRIVER-15,	112112	162162	163175	120122	174182	159159
PE-NRIVER-16,	128156	158162	175211	122122	174182	159159
PE-NRIVER-17,	128156	158178	175207	120122	174178	159159
PE-NRIVER-18,	128156	158178	155211	122122	174182	159159
PE-NRIVER-19,	112112	162162	159175	120122	174182	163171
PE-NRIVER-20,	112112	162162	179203	122122	174178	159159
PE-NRIVER-21,	112128	162162	159203	122122	174182	159179
PE-NRIVER-22,	112112	162166	159171	122122	174178	159159
PE-NRIVER-23,	112112	158178	155207	120122	174182	159159
PE-NRIVER-24,	112128	158178	155155	122122	174178	159159
PE-NRIVER-25,	112112	162174	167203	110128	174174	159159
PE-NRIVER-26,	112112	162174	171203	120128	174182	159159
PE-NRIVER-27,	112128	162166	159203	122128	174174	163179
PE-NRIVER-28,	112112	162174	163171	118120	174174	159159
PE-NRIVER-29,	112136	162194	203203	110122	174178	159159
PE-NRIVER-30,	112112	162162	155207	122122	174182	163163
PE-NRIVER-31,	112112	162166	155203	122122	174178	159171
PE-NRIVER-32,	112156	158166	171179	120122	174182	159179
PE-NRIVER-33,	112112	118162	159163	110110	174182	185195
PE-NRIVER-34,	112136	162194	203203	110128	178182	159159
PE-NRIVER-35,	112156	158178	155211	120122	174182	163163
PE-NRIVER-36,	112156	158178	155211	120122	174182	163163
Pop
PE-PISQUID-1,	112112	154166	167179	120122	174190	193195
PE-PISQUID-2,	112112	158166	159167	128122	174178	159171
PE-PISQUID-3,	112112	162162	163167	106106	174190	159159
PE-PISQUID-4,	112112	158166	167167	120122	178190	159159
PE-PISQUID-5,	112112	162166	159159	106106	174190	159159
PE-PISQUID-6,	112112	166166	155159	122126	178190	159173
PE-PISQUID-7,	112112	166186	167167	120128	174178	159171
PE-PISQUID-8,	112112	166166	159171	106106	174190	159173
PE-PISQUID-9,	112112	142154	175203	122122	178182	171205
PE-PISQUID-10,	112112	162166	167175	126126	178190	159173
PE-PISQUID-11,	112112	166166	155167	126128	174190	159173
PE-PISQUID-12,	112112	150170	179191	120126	174178	171193
PE-PISQUID-13,	112112	162162	159183	122126	174174	159185
PE-PISQUID-14,	112112	150162	159167	122122	174182	171171
PE-PISQUID-15,	112124	150154	175191	122122	182182	199205
PE-PISQUID-16,	112124	158174	171191	122122	174182	159199
PE-PISQUID-17,	112124	150162	163191	120122	174174	171175
PE-PISQUID-18,	112112	162162	155179	126128	174178	159193
PE-PISQUID-19,	112120	162174	171191	122122	174182	171199
PE-PISQUID-20,	112112	162166	163167	106106	174190	159203
PE-PISQUID-21,	112112	154166	171203	106106	174182	173179
PE-PISQUID-22,	112112	162174	159159	106122	182190	171175
PE-PISQUID-23,	112112	162166	163167	106106	178190	159159
PE-PISQUID-24,	124156	154162	159175	120122	174190	159171
PE-PISQUID-25,	124156	162166	167171	000000	174174	159173
PE-PISQUID-26,	112112	158166	159167	106106	174174	159171
PE-PISQUID-27,	112124	166174	167171	120122	174182	171175
PE-PISQUID-28,	124156	162166	175187	120128	174182	171173
PE-PISQUID-29,	112112	162170	167207	122128	174174	175175
PE-PISQUID-30,	112112	162166	167179	120120	182182	171175
PE-PISQUID-31,	112124	162170	159167	122122	174174	175175
PE-PISQUID-32,	112112	154162	171203	126130	174202	159175
PE-PISQUID-33,	112112	162174	159179	000000	174182	159159
PE-PISQUID-34,	112112	166166	167167	106128	178182	159171
Pop
PE-PRIESTP-1,	112144	154158	155167	128130	174174	159159
PE-PRIESTP-2,	124144	130170	167171	120122	174174	159173
PE-PRIESTP-3,	112124	130130	163171	120122	174174	173189
PE-PRIESTP-4,	112140	130170	167187	120122	174174	159187
PE-PRIESTP-5,	112112	130186	155171	120122	174178	173173
PE-PRIESTP-6,	112112	130170	171171	120122	174174	187203
PE-PRIESTP-7,	112140	158170	155167	128130	174174	159159
PE-PRIESTP-8,	112140	170170	155167	000000	174174	159173
PE-PRIESTP-9,	112124	130130	179187	120122	174174	159173
PE-PRIESTP-10,	112112	130154	155159	128128	174174	159173
PE-PRIESTP-11,	124140	130170	167187	118120	174174	159173
PE-PRIESTP-12,	112124	130170	163171	122122	174174	159173
PE-PRIESTP-13,	112112	130170	171187	122134	174174	159187
PE-PRIESTP-14,	120144	158170	155167	106106	174178	159173
PE-PRIESTP-15,	112144	158170	155167	120128	174174	159159
PE-PRIESTP-16,	112112	130166	171171	122122	174174	173173
PE-PRIESTP-17,	112144	154158	155167	128130	174174	159159
PE-PRIESTP-18,	112140	130170	167187	120130	174174	148173
PE-PRIESTP-19,	112112	154170	155159	122128	174174	159173
PE-PRIESTP-20,	112124	130170	171171	122122	174174	159187
PE-PRIESTP-21,	112124	130166	171171	000000	174174	159159
PE-PRIESTP-22,	112112	130166	171187	122132	174174	159187
PE-PRIESTP-23,	112144	154170	155167	120128	174174	159159
PE-PRIESTP-24,	112124	130170	171171	122134	174174	159173
PE-PRIESTP-25,	112140	158170	159167	126128	174178	159173
PE-PRIESTP-26,	112112	130170	171179	120122	174174	159173
PE-PRIESTP-27,	112112	130166	187187	120122	174174	187204
PE-PRIESTP-28,	112112	130130	163171	122122	174174	162187
PE-PRIESTP-29,	112140	154158	155167	120128	174174	159159
PE-PRIESTP-30,	112124	130170	163171	120122	174174	173187
PE-PRIESTP-31,	112124	130170	163171	122122	174174	187162
PE-PRIESTP-32,	112144	170170	155167	120122	174174	159159
PE-PRIESTP-33,	112144	158170	155167	118120	174174	159173
PE-PRIESTP-34,	112140	154170	155167	128130	174174	159159
PE-PRIESTP-35,	112144	158170	155167	126128	174174	159159
PE-PRIESTP-36,	112124	130130	171187	122122	174174	159187
PE-PRIESTP-37,	112124	130170	163187	122130	174174	159173
PE-PRIESTP-38,	112140	158170	155167	118128	174174	159159
PE-PRIESTP-39,	112112	130166	171171	000000	174174	185185
PE-PRIESTP-40,	112140	170170	155167	120128	174174	159173
Pop
PE-STPETERS-1,	112112	154166	159167	000000	174194	159159
PE-STPETERS-2,	136136	166166	171183	126130	178190	159159
PE-STPETERS-3,	112136	150186	183199	120122	174174	175189
PE-STPETERS-4,	112112	162166	171207	122128	174190	159189
PE-STPETERS-5,	136136	166166	167183	126130	174178	159189
PE-STPETERS-6,	112136	158166	155207	122122	182194	159175
PE-STPETERS-7,	112120	154166	183219	128130	174174	159175
PE-STPETERS-8,	112112	154154	167207	110110	174194	159159
PE-STPETERS-9,	112112	166190	155171	000000	174174	159159
PE-STPETERS-10,	112112	150166	171219	122128	174174	159189
PE-STPETERS-11,	112136	154166	159183	000000	174178	159159
PE-STPETERS-12,	112136	138166	155167	122122	174194	159159
PE-STPETERS-13,	112112	154166	167187	122128	174182	159159
PE-STPETERS-14,	112136	150166	167219	128130	174174	159189
PE-STPETERS-15,	112112	150154	159199	120122	178178	159171
PE-STPETERS-16,	112136	154162	155199	110128	174178	175189
PE-STPETERS-17,	112120	166186	159183	000000	174178	159173
PE-STPETERS-18,	112120	154186	183219	126126	174178	159173
PE-STPETERS-19,	112112	154166	159207	122124	174194	159159
PE-STPETERS-20,	112112	138166	163207	000000	174194	159175
PE-STPETERS-21,	112120	162162	163187	000000	174174	159159
PE-STPETERS-22,	112120	166166	167183	000000	174174	159173
PE-STPETERS-23,	112112	150154	167171	110110	178194	159171
PE-STPETERS-24,	112136	154166	155183	122128	174178	159175
PE-STPETERS-25,	136136	158166	159163	000000	174178	159159
PE-STPETERS-26,	112112	154162	155159	122122	174194	159159
PE-STPETERS-27,	112112	150154	207219	126128	174194	159159
PE-STPETERS-28,	112112	158166	163167	122126	178190	171189
PE-STPETERS-29,	112112	154170	167171	110110	178194	159171
PE-STPETERS-30,	112112	150166	167199	120128	178194	159171
PE-STPETERS-31,	112120	154166	159167	000000	174178	159171
PE-STPETERS-32,	132136	150186	183199	122122	174178	171173
PE-STPETERS-33,	112136	142166	155159	000000	174174	159159
PE-STPETERS-34,	120136	154166	167207	000000	174178	159159
PE-STPETERS-35,	112112	162166	155159	110122	174178	159171
PE-STPETERS-36,	112112	138166	167195	110124	174182	159175
PE-STPETERS-37,	112136	138154	159195	110110	174194	159159
PE-STPETERS-38,	112136	150166	159167	000000	174178	159171
PE-STPETERS-39,	112112	138166	155155	110122	178182	171175
PE-STPETERS-40,	112120	138166	155167	110122	174182	159159
PE-STPETERS-41,	112112	162186	155159	110122	174174	159159
PE-STPETERS-42,	112136	162166	167195	110122	174174	159159
PE-STPETERS-43,	112136	138162	155159	110120	174194	159175
PE-STPETERS-44,	112136	138162	155163	110126	174182	159159
PE-STPETERS-45,	112112	162162	163195	110110	178182	159189
PE-STPETERS-46,	112136	162170	159195	000000	178182	159159
Pop
PE-COLEMAN-1,	112112	146166	163167	120122	174182	159159
PE-COLEMAN-2,	112136	150162	163191	122122	174174	171148
PE-COLEMAN-3,	112112	154170	175175	000000	174182	187189
PE-COLEMAN-4,	112136	178178	163219	110124	182190	159193
PE-COLEMAN-5,	112136	158178	175199	120128	182190	159189
PE-COLEMAN-6,	136136	154174	175199	110126	174190	159193
PE-COLEMAN-7,	112136	154166	167175	106106	174182	191193
PE-COLEMAN-8,	120136	154154	175175	110120	182190	159189
PE-COLEMAN-9,	112136	154166	171199	106106	174174	189193
PE-COLEMAN-10,	112112	158170	167175	106106	174174	148173
PE-COLEMAN-11,	112112	154170	167175	106106	174174	201205
PE-COLEMAN-12,	112112	154178	171199	106122	174174	175189
PE-COLEMAN-13,	112136	154154	167199	110120	174190	150175
PE-COLEMAN-14,	112136	170178	163175	110120	174190	187189
PE-COLEMAN-15,	112112	154158	175215	106106	190190	189193
PE-COLEMAN-16,	112136	170178	175175	110120	190190	159159
PE-COLEMAN-17,	112136	170178	163171	110122	174174	175189
PE-COLEMAN-18,	136136	154178	163175	120126	182190	159189
PE-COLEMAN-19,	112136	158186	171215	122122	174178	159173
PE-COLEMAN-20,	136136	170178	163219	122120	174174	159173
PE-COLEMAN-21,	136136	154178	163175	120124	182190	159159
PE-COLEMAN-22,	112136	154170	155175	110120	178190	159189
PE-COLEMAN-23,	112136	170178	175175	120120	174190	159159
PE-COLEMAN-24,	112112	154162	167175	110122	174190	159175
PE-COLEMAN-25,	112136	154162	199215	122126	190190	191203
PE-COLEMAN-26,	112112	158170	163175	106106	174190	189205
PE-COLEMAN-27,	112112	154154	167199	120120	182190	173189
PE-COLEMAN-28,	112112	158166	163167	000000	174182	173173
PE-COLEMAN-29,	112136	142158	167199	106106	174190	159159
PE-COLEMAN-30,	112112	154166	167175	106110	174174	173173
PE-COLEMAN-31,	112112	158170	191199	106122	174174	159159
PE-COLEMAN-32,	112136	142158	167175	106122	174174	193205
PE-COLEMAN-33,	112136	154154	175175	106106	174182	148175
PE-COLEMAN-34,	112136	158166	175219	120120	182190	159189
PE-COLEMAN-35,	112136	154178	167199	120128	174182	175189
PE-COLEMAN-36,	112120	154170	163175	000000	174190	159175
PE-COLEMAN-37,	112120	150154	155167	120122	174174	171175
PE-COLEMAN-38,	112136	154162	199219	120122	182190	173189
PE-COLEMAN-39,	112112	142178	175219	122122	174182	159173
PE-COLEMAN-40,	136136	154178	159163	122126	186190	159175
PE-COLEMAN-41,	136136	170182	167167	122124	174174	159189
PE-COLEMAN-42,	112112	142154	163191	120122	174174	159171
PE-COLEMAN-43,	112112	170170	159163	124126	190206	159175
Pop
PE-TYNEV-1,	112136	162178	167175	106106	174194	159159
PE-TYNEV-2,	112120	162178	167175	122122	174194	159159
PE-TYNEV-3,	112136	162178	163167	122124	174293	159159
PE-TYNEV-4,	120136	146162	175179	118122	174190	171171
PE-TYNEV-5,	112136	130162	167175	106106	174190	159159
PE-TYNEV-6,	112120	162178	163175	106106	174178	159159
PE-TYNEV-7,	112136	162178	163175	106106	190194	159159
PE-TYNEV-8,	112136	162178	167175	118124	174178	159159
PE-TYNEV-9,	120120	146162	175179	106106	174174	171171
PE-TYNEV-10,	112120	162178	163167	106106	178190	159159
Pop
PE-VERNON-1,	112120	162162	163163	000000	174174	159159
PE-VERNON-2,	112112	150174	163199	120128	174174	173173
PE-VERNON-3,	120156	162162	163187	120126	174174	159159
PE-VERNON-4,	112120	150154	163171	122122	178190	185185
PE-VERNON-5,	112112	146162	163167	110122	174190	175185
PE-VERNON-6,	120128	162166	163175	106106	174174	175185
PE-VERNON-7,	112112	146158	175187	108110	174174	159159
PE-VERNON-8,	136140	154162	163171	120122	174182	159159
PE-VERNON-9,	136140	154162	163211	000000	174174	159159
PE-VERNON-10,	112136	154162	167211	000000	182190	185185
PE-VERNON-11,	136136	162162	167215	120126	174174	159159
PE-VERNON-12,	112128	150150	155175	108120	174174	183191
PE-VERNON-13,	112112	150174	155199	120122	178194	173173
