# Supplementary material for: Population Genetics of Atlantic Salmon (Salmo salar) in Prince Edward Island, Canada
Source: Ecol Evol. 2025 May 14;15(5):e71285. doi: 10.1002/ece3.71285 (PMC12078067; doi:10.1002/ece3.71285)
Supplement: Supplementary file 2 — Appendix S2 [file ECE3-15-e71285-s002.zip]

Archive with 2 entries (2 files):
- supp.docx
- Supplemental Tables S1 .xlsx
