# Supplementary material for: Population Genetics of Atlantic Salmon (Salmo salar) in Prince Edward Island, Canada
Source: Ecol Evol. 2025 May 14;15(5):e71285. doi: 10.1002/ece3.71285 (PMC12078067; doi:10.1002/ece3.71285)
Supplement: Supplementary file 2 — Appendix S2 [file ECE3-15-e71285-s002.zip › Supplemental Tables S1 .xlsx]

## Sheet: Title
This file is Supplemental Material to the following paper:
C. Grove, S. Roloson, K. Knysh, S. Pavey, D. Cairns, R. Gilmour, and M. van den Heuvel. An all-river genetic analysis of Atlantic salmon (Salmo salar) in Prince Edward Island, Canada, in the context of massive historic stocking.

## Sheet: Sources for Table S1
Sources of data used in the PEI Atlantic salmon stocking records table.
The PEISalmonStockingRecords table is derived from records compiled in the following two reports, with corrections and updates:
Cairns, D.K., D.L. Guignion, T. Dupuis and R.E. MacFarlane. 2010. Stocking history, biological characteristics, and status of Atlantic salmon (Salmo salar) on Prince Edward Island. Canadian Science Advisory Secretariat Research Document 2010/104.
Cairns, D.K., S.D. Roloson, R.E. MacFarlane, and D.L. Guignion. 2023. Information on Atlantic Salmon (Salmo salar) from Salmon Fishing Area 17 (Gulf Prince Edward Island) of relevance to the development of a 2nd COSEWIC status report. DFO Canadian Scientific Advisory Secretariat Research Document 2023/043.
Data sources for watershed and stream areas
Cairns, D.K., and R.E. MacFarlane. 2015. The status of Atlantic salmon (Salmo salar) on Prince Edward Island (SFA 17) in 2013. DFO Canadian Science Advisory Secretariat Research Document. 2015/019.
Cairns, D.K., D.L. Guignion, T. Dupuis and R.E. MacFarlane. 2010. Stocking history, biological characteristics, and status of Atlantic salmon (Salmo salar) on Prince Edward Island. Canadian Science Advisory Secretariat Research Document 2010/104.
Data sources for stocking in 1880-1960
Cummins. ca. 1928. Atlas of the province of Prince Edward Island Canada and the world. Cummins Map. Co., Toronto.
Department of Marine and Fisheries. 1880. Twelfth annual report of the Department of Marine and Fisheries being for the fiscal year ended 30 June 1879. Ottawa.
Department of Marine and Fisheries. 1881. Fisheries statements for the year 1880. Supplement No. 2 to the 11th Annual Report of the Minister of Marine and Fisheries for the year 1880. Ottawa.
Department of Marine and Fisheries. 1882. Fourteenth annual report of the Department of Marine and Fisheries being for the fiscal year ended 30 June 1881. Ottawa.
Department of Marine and Fisheries. 1883. Fisheries statements for the year 1882. Supplement No. 2 to the 15th Annual Report of the Minister of Marine and Fisheries for the year 1882. Ottawa.
Department of Marine and Fisheries. 1884. Sixteenth annual report of the Department of Marine and Fisheries being for the fiscal year ended 30th June 1883. Ottawa.
Department of Marine and Fisheries. 1885. Annual report of the Department of Fisheries for the year 1884. Ottawa.
Department of Marine and Fisheries. 1886. Annual report of the Department of Fisheries Dominion of Canada for the year 1885. Ottawa.
Department of Marine and Fisheries. 1887a. Annual report of the Department of Fisheries, Dominion of Canada, for the year 1886.
Department of Marine and Fisheries. 1887b. Fourth annual report of the Deputy Minister of Fisheries for the year 1887. Ottawa.
Department of Marine and Fisheries. 1889. Annual report of the Department of Fisheries, Dominion of Canada, for the year 1888. Ottawa.
Department of Marine and Fisheries. 1890. Annual report of the Department of Fisheries, Dominion of Canada, for the calendar year 1889. Ottawa.
Department of Marine and Fisheries. 1891. Supplement no. 1 to the Annual Report of the Department of Fisheries. Fisheries statements and inspectors reports for the year 1890. Ottawa.
Department of Marine and Fisheries. 1892. Annual report of the Department of Fisheries of the Dominion of Canada 1891. Ottawa.
Department of Marine and Fisheries. 1893a. Supplement No. 4 to the Annual Report of the Department of Marine and Fisheries. Fisheries statements and inspectors reports for the year 1892. Ottawa.
Department of Marine and Fisheries. 1893b. Report of the Deputy Minister, Minister of Marine and Fisheries. Ottawa.
Department of Marine and Fisheries. 1894. Twenty sixth annual report of the Department of Marine and Fisheries. Fisheries 1893.
Department of Marine and Fisheries. 1895. Twenty seventh annual report of the Department of Marine and Fisheries 1894. Ottawa.
Department of Marine and Fisheries. 1896. Twenty eighth annual report of the Department of Marine and Fisheries 1895. Ottawa.
Department of Marine and Fisheries. 1897. Twenty ninth annual report of the Department of Marine and Fisheries 1896. Ottawa.
Department of Marine and Fisheries. 1898. Thirtieth annual report of the Department of Marine and Fisheries 1897. Ottawa.
Department of Marine and Fisheries. 1899. Thirty first annual report of the Department of Marine and Fisheries 1898 Fisheries. Ottawa.
Department of Marine and Fisheries. 1900. Thirty second annual report of the Department of Marine and Fisheries 1899 Fisheries. Ottawa.
Department of Marine and Fisheries. 1901. Thirty third annual report of the Department of Marine and Fisheries 1900 Fisheries. Ottawa.
Department of Marine and Fisheries. 1902. Thirty fourth annual report of the Department of Marine and Fisheries 1901 Fisheries. Ottawa.
Department of Marine and Fisheries. 1903. Thirty fifth annual report of the Department of Marine and Fisheries 1902 Fisheries. Ottawa.
Department of Marine and Fisheries. 1904. Thirty sixth annual report of the Department of Marine and Fisheries 1903 Fisheries. Ottawa.
Department of Marine and Fisheries. 1905. Thirty seventh annual report of the Department of Marine and Fisheries 1904 Fisheries. Ottawa.
Department of Marine and Fisheries. 1906a. Thirty eighth annual report of the Department of Marine and Fisheries 1905 Fisheries. Ottawa.
Department of Marine and Fisheries. 1906b. Thirty ninth annual report of the Department of Marine and Fisheries 1906 Fisheries. Ottawa.
Department of Marine and Fisheries. 1907. Fortieth annual report of the Department of Marine and Fisheries 1907 Fisheries. Ottawa.
Department of Marine and Fisheries. 1908 9. Forty first annual report of the Department of Marine and Fisheries 1907 8 Fisheries. Ottawa.
Department of Marine and Fisheries. 1909. Forty second annual report of the Department of Marine and Fisheries 1908 9 Fisheries. Ottawa.
Department of Marine and Fisheries. 1910. Forty third annual report of the Department of Marine and Fisheries 1909 10 Fisheries. Ottawa.
Department of Naval Service. 1916-1921. Annual reports, Ottawa.
Kellys Pond/Cardigan hatchery diary, 1913 - 1960. DFO unpublished files.
Meacham. 1880. Illustrated historical atlas of Prince Edward Island. J.H. Meacham and Co., Philadelphia.
Johnston, C.E. 1978. Where have all the salmon gone? Prince Edward Island Environeer 6(2):11-12.
Data source for stocking in 1962-1971
Letter from W.S. Freeman, Officer in Charge, Cardigan Fish Culture Station, Department of Fisheries and Forestry, to Arthur Smith, PEI Fish and Wildlife Division, dated 17 February 1972. DFO files.
Data sources for stocking in 1975-2023
Anon. 1975. Morell River salmon development program. Prince Edward Island Environeer 3(3):11.
Bielak, A.T., R.W. Gray, T.G. Lutzac, M.J. Hambrook and P. Cameron. 1991. Atlantic salmon restoration in the Morell River, P.E.I., and the Nepisiguit, N.B., Canada. pp. 122-139 in D. Mills (Ed.). Proceedings of a joint conference on strategies for the rehabilitation of salmon rivers. The Atlantic Salmon Trust and The Institute of Fisheries Management and the Linnean Society of London.
Cairns, D.K. 1997. Status of Atlantic salmon on Prince Edward Island in 1996. Canadian Stock Assessment Secretariat Research Document 97/21.
Cairns, D.K., R. Angus, M. Murray, and K. Davidson. 1996. Status of Atlantic salmon in the Morell, Mill, Dunk, West, and Valleyfield Rivers, Prince Edward Island, in 1995. DFO Atlantic Fisheries Research Document 96/120.
Cairns, D.K., K. Davidson, and R. Angus. 1995. Status of Atlantic salmon in the Morell, Mill, Dunk, West and Valleyfield Rivers, Prince Edward Island, in 1994. DFO Atlantic Fisheries Research Document 95/100.
Cairns, D.K., D.L. Guignion, T. Dupuis, and R.E. MacFarlane. 2010. Stocking history, biological characteristics, and status of Atlantic salmon (Salmo salar) on Prince Edward Island. Canadian Science Advisory Secretariat Research Document 2010/104.
Cairns, D.K., and R.E. MacFarlane. 2015. The status of Atlantic salmon (Salmo salar) on Prince Edward Island (SFA 17) in 2013. DFO Canadian Science Advisory Secretariat Research Document. 2015/019.
Cairns, D.K., R.E. MacFarlane, D.L. Guignion, and T. Dupuis. 2012. The status of Atlantic salmon (Salmo salar) on Prince Edward Island (SFA 17) in 2011. DFO Canadian Science Advisory Secretariat Research Document 2012/090.
Cairns, D.K., M. Murray, F. MacLean, and R. Angus. 2000. An update on the status of Atlantic salmon on Prince Edward Island in 1999. Canadian Stock Assessment Secretariat Research Document 2000/013.
Cairns, D.K., S.D. Roloson, R.E. MacFarlane, and D.L. Guignion. 2023. Information on Atlantic Salmon (Salmo salar) from Salmon Fishing Area 17 (Gulf Prince Edward Island) of relevance to the development of a 2nd COSEWIC status report. DFO Canadian Scientific Advisory Secretariat Research Document 2023/043.
Davidson, K., and R. Angus. 1994. An update on the status of salmonid resources in the Morell, Valleyfield, Dunk, West, and Mill Rivers - Prince Edward Island. DFO Atlantic Fisheries Research Document 94/4.
Davidson, K., and A.T. Bielak. 1992. An update on the biological characteristics and status of Atlantic salmon in the Morell River, Prince Edward Island. Canadian Atlantic Fisheries Science Advisory Committee Research Document 92/40.
Ducharme, L.J.A. 1977. Atlantic salmon enhancement in the Morell River, Prince Edward Island. Canada Department of Fisheries and the Environment, Freshwater and Anadromous Division, Resource Branch. Technical Report #Mar/T-77-2.
Murray, Mike. Cardigan Hatchery, pers. comm., 15 Mar 2005.
MacFarlane, R. PEI Fish and Wildlife Division files.
Smith, H. Arthur. 1979. Stocking of island water systems. Prince Edward Island Environeer 7(2):4-5.
Stewart, D. Cardigan Fish Hatchery, pers. comm., 8 Apr 2003.

## Sheet: Table S1
Reported number of Atlantic salmon stocked in Prince Edward Island waters, 1880-2023. Records are incomplete so blank cells do not indicate absent stocking
River name	Located at or near	Watershed	Stream	1880	1881	1882	1883	1884	1885	1886	1887	1888	1889	1890	1891	1892	1893	1894	1895	1896	1897	1898	1899	1900	1901	1902	1903	1904	1905	1906	1907	1908	1909	1910	1911	1912	1913	1914	1915	1915	1915	1916	1916	1916	1917	1918	1919	1920	1921
Broodstock origina,b		area (km2)c	area (m2)c	Mostly DR, some RP-NS	DR, WR, other PEI locations	Most, perhaps all, from DR	DR		DR	Possibly DR, possibly NS	DR												SJ-NB, MR-NB	SJ-NB							SJ-NB, MR-NB	MR-NB	MR-NB	MR-NB	MR-NB		MR-NB	MR-NB	MR-NB	MR-NB	MR-NB	MR-NB	MR-NB	MR-NB
Run timing of broodstock
Young salmon were reared in semi-natural ponds prior to release				None	None	None	None	None	None	None	None												None	None						None	None	None	None	None	None		None	None	None	None	None	None	None	None	None	None	None
Stage				Fry	Fry	Fry	Fry	Fry	Fry	Fry	Fry												Fry	Fry						Fry	Fry	Fry	Fry	Fry	Fry		Fry	Fry	Fry	Finger- lings	Total, alll stages	Fry	Finger- lings	Total, all stages	Fry	Fry	Fry
Tignish River	Tignish	44.49	58241
Mill River (Cains+Carruthers Brooks)	Cascumpeque	78.78	58300
Trout River (Coleman)	Coleman	107.1	140202	100000	60000			xd			30000																						72000		63000
Trout River (Tyne Valley)	Tyne Valley	48.34	63280.9								30000																						72000
Indian River	Indian River	23.93	31326.3																																63000		72000	80000	60000		60000
Hy Brook, Morrisons Pond	Darnley
Trout River (Millvale)	Millvale	53.31	69787.1								30000
Hunter River	Hunter River	88.81	116259					x																																		40000		40000
Wheatley River	Wheatley River	57.99	75913.5					x																75000						100000	60000	60000	72000				72000	80000	70000		70000
Black River	Brackley Point	20.86	27307.4																												60000		72000	72000
Bells Creek (Gurneys River)	West Covehead	28.89	37819.3																																		72000
Winter River	Suffolk	69.6	91112																											300000	160000	200000	370000	432000	189000		72000	80000	100000	24909	124909	67500		67500
Morell River	Morell	170.6	237176	100000	60000			x																75000						200000	140000	200000	226000	288000	315000		216000	240000	230000		230000	120000		120000
Marie River	Marie	29.34	38408.4
Midgell River	Midgell	63.81	83532.4																												140000		72000	72000			72000	80000				67500		67500
St. Peters River	St. Peters	44.56	58332.6
Schooner Pond	St. Peters	19.421	25423.6
McAskill Creek (Goose River)	Goose River	10.6	13876.2
Naufrage River	Naufrage	43.57	57036.6																					75000								100000
Cross Creek	Hermanville	44.3	57992.2
North Lake Creek	North Lake	47.74	62495.5								50000																					30000
Bakers Rivere	Location uncertain																																		252000
Black Pond Creek	Black Pond, Red Point	14.3238	18751
Souris River	Souris	53.15	69577.6
Rollo Bay	Rollo Bay	21.4232	28044.7
Fortune River	Dingwells Mills	75.36	98652.3																												60000	100000
Cardigan River	Cardigan	44.62	58411.1
Brudenell River	Brudenell	55.29	72379		60000			x
Montague River	Montague	76.3	99882.8					x
Valleyfield River	Valleyfield	87.73	127500
Sturgeon River	Sturgeon	60.4	79068.4
Murray River	Murray River	70.97	92905.4																				25000								60000	80000	72000	72000	63000
Fox River	Murray River	10.6481	13939.2																				25000
Belle River	Belle River	35.92	47022.2																																		200000	80000	60000		60000	40000		40000
Vernon River	Vernon Bridge	69.16	90536																				75000
Forbes Creek (southeast branch of Fullertons Creek)	Mount Herbert																																					60000
Johnstons River	Johnstons River	39.28	51420.7								50000																																1000	1000
Glenfinnan River (Sherrys Creek)	Glenfinnan	33.27	43553.1																																		72000					67500		67500
Head of Hillsborough River	Mount Stewart	53.1	69512.1																																			80000	60000		60000
Hillsborough (East) River, unspecified location	Mount Stewart
North River	Milton	99.04	129651																												30000	50000		72000	189000		144000	160000	60000		60000	95500		95500
Clyde River	Clyde River	41.67	54549.4																														72000	72000
West River	Bonshaw	114.1	184500					x			50000																											80000	70000		70000	67500		67500
Desable River	Desable	43.73	57246.1								30000
Westmoreland River	Crapaud	43.16	56499.9								30000
Tryon River	Tryon	56.35	73766.7								10000
Dunk River	Freetown	165.7	193078	300000	195000			x			100000																			100000	80000	80000	72000	72000	63000		72000	100000	160000		160000
Wilmot River	Wilmot Valley	83.4	109177					x			80000
Miminigash River	Miminegash	26.69	34939.3
Skinners Pond	Skinners Pond	8.8106	11533.8
Nail Pond	Nail Pond	16.4425	21524.5
Curtisdale Riverf	Location unknown																																										355	355
Inspector River	Location unknown										10000
Mores Riverg	Location unknown																													20000													1000	1000
Trout Newbarton	Location unknown							x
Breakdown by river not reported						1060000	1210000	1000000	1100000	400000
Total number released				500000	375000	1060000	1210000	1000000	1100000	400000	500000												125000	225000						720000	790000	900000	1172000	1152000	1197000		1064000	1120000	870000	24909	894909	565500	2355	567855	0	0	0
Total number released, annual sums only		2596.08	3.39144e+06	500000	375000	1060000	1210000	1000000	1100000	400000	500000												125000	225000						720000	790000	900000	1172000	1152000	1197000		1064000	1120000			894909			567855	0	0	0
aDR: Dunk River; RP-NS: River Phillip Nova Scotia; WR: West River; SJ-NB: Saint John River New Brunswick; MR-NB: Miramichi River New Brunswick; MR: Morell River;
NWMR-NB: Northwest Miramichi River New Brunswick; RR-NB: Restigouche River New Brunswick; HR: fish hatched in hatcheries that were
released and later recaptured for use as broodstock.
bThis footnote explains why some broodstock origins are shown as "probable."
The government of Canada operated salmonid hatcheries at Kellys Pond PEI in what is now Stratford from 1905 to the late 1950s, and at
Cardigan PEI beginning in 1937 (Cairns et al. 2010). Stocking records specify broodstock origin for most years up to 1916, but origin is generally not reported in the following decades.
However, other historical sources contain multiple mentions of broodstock collecting in the Morell River and no mention of collecting elsewhere
(Cairns et al. 2010). Broodstock collection in the Morell appears to have ended in 1950 (Cairns et al. 2010).
Broodstock origin is therefore listed as probably Morell for the years 1925-1951, except for those years in which the diaries specifically state the origin.
Beginning in the late 1970s, a concerted effort was launched to restore Atlantic salmon populations in larger PEI rivers, especially the Morell, but also the
Mill, Valleyfield, West, and Dunk (Davidson and Angus 1994). This program had the specific aim to build early salmon runs to increase angling opportunities.
This was done by intensively stocking salmon of early-run New Brunswick lineage in the Morell River, and then using the Morell as a broodstock source after early runs were established.
Stocking records for the 1970s to the 1990s give broodstock origins of salmon released into the Morell, but origins are not specified for releases into other rivers.
Because the stocking program operated in an integrated fashion, it is likely that broodstock origin in a given year was the same across all rivers.
Broodstock origins of salmon released in the Morell are therefore listed as the probable broodstock origins of salmon released into other rivers in the same year.
cWatershed areas and stream areas are from Cairns and MacFarlane 2015 where available. Otherwise, watershed areas are from a PEI watershed map and stream areas are from
a linear regresssion of stream areas and watershed areas from five large PEI streams. The equation is stream area (in m2) = 1.309.08 x watershed area (in km2) (Cairns et al. 2010)..
dx means that the river received stocked Atlantic salmon, but the number released was not recorded.
eidentified by H. Arthur Smith, PEI Fish and Wildlife Division, retired, as a tributary of the estuary of North Lake Creek. The Cummins (1928) atlas shows Bakers as landowners in the area.
fThis might be a branch of the North River. The Meacham (1880) atlas shows a Curtis Creek in this area and the Cummins (1928) atlas shows Curtis as landowners in the area.
gThis might be the branch of the Sturgeon River where Moores Pond is located.
[truncated: 220 more columns]
